# Supplementary material for: Aberrantly Expressed MicroRNAs in Cancer-Associated Fibroblasts and Their Target Oncogenic Signatures in Hepatocellular Carcinoma
Source: Int J Mol Sci. 2023 Feb 21;24(5):4272. doi: 10.3390/ijms24054272 (PMC10002073; doi:10.3390/ijms24054272)
Supplement: Supplementary file 1 [file ijms-24-04272-s001.zip]

Archive with 1 entries (1 files):
- ijms-2162262-supplementary.pdf
